# Supplementary material for: Diastereodivergent chiral aldehyde catalysis for asymmetric 1,6-conjugated addition and Mannich reactions
Source: Nat Commun. 2020 Oct 23;11:5372. doi: 10.1038/s41467-020-19245-3 (PMC7584650; doi:10.1038/s41467-020-19245-3)
Supplement: Supplementary file 4 — Supplementary Data 1 [file 41467_2020_19245_MOESM4_ESM.zip]

Archive with 1 entries (1 files):
- 252666_2_supp_4967061_qhg6yf.docx
